# Supplementary material for: Genome Analysis of a Novel Clade II.b Alphabaculovirus Obtained from Artaxa digramma
Source: Viruses. 2019 Oct 9;11(10):925. doi: 10.3390/v11100925 (PMC6832367; doi:10.3390/v11100925)
Supplement: Supplementary file 1 [file viruses-11-00925-s001.zip]

Archive with 4 entries (3 files):
- viruses-580147-for conversion-supplementary/
- viruses-580147-for conversion-supplementary/Supporting Table1_genome annotation.xlsx
- viruses-580147-for conversion-supplementary/Supporting Table2_Basic information of all sequenced baculovirus genomes in GenBank.pdf
- viruses-580147-for conversion-supplementary/Supporting Table3 core genes of 107 genome.xlsx
