# Supplementary material for: Genome Analysis of a Novel Clade II.b Alphabaculovirus Obtained from Artaxa digramma
Source: Viruses. 2019 Oct 9;11(10):925. doi: 10.3390/v11100925 (PMC6832367; doi:10.3390/v11100925)
Supplement: Supplementary file 1 [file viruses-11-00925-s001.zip › viruses-580147-for conversion-supplementary/Supporting Table1_genome annotation.xlsx]

## Sheet: Sheet1
NO.	ORF	product	start	end	length	strand	EupsNPV(FJ227128)		AcMNPV(NC_001623)		HearNPV(NC_003094)		CpGV(NC_002816)		NeseNPV(NC_005905)		CuniNPV(NC_003084)
1	ORF1	polyhedrin	1	741	246	+	1	92.683	8	88.843	1	90.244	1	57.5	1	51.489
2	ORF2	ORF1629	852	2585	577	-	2	60.606									13	26.351
3	ORF3	PK-1	2578	3381	267	+	3	73.106	10	41.2	3	45.66	3	35.2
4	ORF4	hoar	3575	5515	646	-	4	37.097			4	22.441
5	ORF5	orf5	5874	6059	61	+
6	ORF6	orf6	6364	7122	252	+
7	ORF7*	pif5	7674	8753	359	+	7	78.873	148	52.45	15	50.289	18	46.023	38	37.299	102	33
8	ORF8	ie-1	8982	11003	673	-	8	59.692	147	34.204	14	38.207
9	ORF9	ac146	11054	11659	201	+	9	65.347	146	34.066	13	36.232	8	28.649
10	ORF10	ac145	11820	12098	92	-	10	76.087	145	45.455	12	51.087	9	31.522	67	34.444	26	23.906
11	ORF11*	ODV-ec27	12109	13017	302	-	11	81	144	45.302	11	50.859	97	24.254	66	37.143
12	ORF12*	ODV-e18	13091	13363	90	-	12	81.111	143	75.862	10	59.259	14	42.3	65	38
13	ORF13*	p49	13407	14924	505	-	13	80.435	142	44.186	9	55.342	15	35.581	63	26.277	90	27
14	ORF14	ie-0	15059	15922	287	-	14	56.934	141a	28.016	8	38.164
15	ORF15	Me53	16470	17630	386	+	15	63.51	139	26.005	16	28.205
16	ORF16	orf16	17683	17934	83	-	16	55.814			19	28.169
17	ORF17*	pif0	18183	20156	657	+	17	77.39	138	57.492	20	53.951	60	41.463	50	41.311	74	35
18	ORF18	orf18	20704	21879	391	+	19	36.22
19	ORF19	gp37	22238	23092	284	+	20	67.658	64	48.638	58	52.555	13	43.462
20	ORF20	dna photolyase	23422	24921	499	+
21	ORF21	orf21	25175	25780	201	-	24	39.13
22	ORF22	orf22	25956	26168	70	+
23	ORF23	vef	26267	28684	805	+	22	69.298
24	ORF24*	lef8	28759	31578	939	-	21	80.711	50	59.526	38	67.545	131	47.335	81	30.619	26	23.37
25	ORF25	DnaJ domain protein	31719	32915	398	+	43	60.247	51	24.599	39	32.308
26	ORF26	iap-2_1	32940	33572	210	-	42	44.811	27	43.077	62	24.88	94	25.123	17	25.381
27	ORF27	orf27	33777	34064	95	+
28	ORF28	ac52	34112	34747	211	-	41	54.592	52	23.387	42	27.536
29	ORF29*	ac53	34793	35230	145	+	40	83.453	53	50.746	43	49.64	134	29.545			75	29
30	ORF30	orf30	35403	36665	420	-	39	45.297			44	28.049
31	ORF31	orf31	36735	36962	75	-	38	57.333			45	36
32	ORF32	lef10	36922	37158	78	+	37	64.103	53a	37.975	46	46.053	137	30
33	ORF33*	VP1054	37315	38136	273	+	36	71.429	54	42.007	47	50	138	31.163	85	26.702	8	27
34	ORF34	ac55	38395	38625	76	+	35	62.319	55	45.455	48	51.515
35	ORF35	ac57	39779	40288	169	+	33	66.667	57	40.828	50	40.606
36	ORF36	ChaB-1	40577	41158	193	-	32	94.286	59	49.091	51	55.556
37	ORF37	ChaB-2	41261	41518	85	-	31	74.286	60	44.444	52	49.231
38	ORF38	Bro-a	42019	42516	165	-	137	47.619			60	47.222
39	ORF39	FP25K	42832	43659	275	-	30	84.817	61	61.364	53	64.55	118	33.113
40	ORF40*	lef9	43901	45400	499	+	29	86	62	67.006	55	70.265	117	51.793	40	34.99	59	25
41	ORF41	se39	45448	45849	133	+					109	33.981
42	ORF42	lef12	46278	46997	239	+	28	54.348	41	36.429	36	35.043
43	ORF43	orf43	47603	47887	94	-	26	38.776
44	ORF44*	p47	48629	49834	401	+	25	76.06	40	56.188	35	60.25	68	44.162	49	29.337	73	22
45	ORF45	dbp-1	50038	50997	319	-	44	69.375	25	27.329	25	32.248	81	25.962
46	ORF46	ADPRase	51248	52123	291	+	45	68.794	38	55.665	33	56.796	69	43.269
47	ORF47	lef11	52042	52449	135	+	46	70.803	37	39.13	32	57.609	58	40.659
48	ORF48	39K protein	52397	53269	290	+	47	61.724	36	34.397	31	38.077
49	ORF49	orf49	53419	53667	82	-
50	ORF50	ubiquitin	53765	53998	77	-	48	90.909	35	76.316	28	77.632	54	80.263
51	ORF51	ac34	54144	54728	194	+	49	76.136	34	32.468	27	52.717
52	ORF52	P10	54956	55237	93	-	50	78.667			21	45.714
53	ORF53	p26-1	55346	56287	313	-	51	60.323	136	29.964	22	42.105
54	ORF54	ac29	56555	56818	87	+	52	47.297	29	32.812			19	31.818
55	ORF55	lef6	57475	58146	223	-	53	40.889	28	32.967	24	40.385
56	ORF56	dbp-2	58217	59074	285	-	54	59.551	25	26.117	25	26.421
57	ORF57	chitinase	59258	60973	571	-	55	78.883	126	72.015	41	66.423	10	61.483
58	ORF58	orf58	61201	62154	317	+	56	69.906
59	ORF59	Bro-b	62334	63290	318	-	137	36.571	2	68.382	60	40.882
60	ORF60	Bro-c	63477	64463	328	-	57	72.816			105	36.709
61	ORF61	orf61	64652	65464	270	+	58	37.179									53	25.872
62	ORF62	orf62	65692	65865	57	+
63	ORF63	cathepsin	66080	67084	334	+	59	80.539	127	67.593	56	48.447	11	41.667
64	ORF64	Bro-d	67333	68775	480	-	137	28.916	2	31.176	60	28.261
65	ORF65	p26-2	69002	69736	244	-	61	54.34	136	28.986
66	ORF66	iap-2_2	70017	71105	362	-	62	44.954	71	37.267	62	36.306	17	44.231	17	38.095
67	ORF67*	pif6	71251	71646	131	-	63	70.339	68	47.706	64	55.039	114	31.481	41	31.356	58	26
68	ORF68	lef3	71645	72976	443	+	64	55.366	67	29.412	65	30.874					1	30.597
69	ORF69*	desmoplakin	73205	75754	849	-	65	47.694	66	35.87	66	33.447	112	32.184
70	ORF70*	polymerase	75776	79096	1106	+	66	67.95	65	43.243	67	54.752	111	34.739	28	26.283	92	24
71	ORF71	ac75	79138	79530	130	-	67	80	75	27.559	69	32.031
72	ORF72	ac76	79544	79801	85	-	68	91.765	76	41.176	70	74.118	107	35.526
73	ORF73*	Vlf-1	79938	81176	412	-	69	81.618	77	74.927	71	76.54	106	32.267	45	30.994	18	28
74	ORF74*	ac78	81327	81683	118	-	70	47.934	78	33.333	72	37.838
75	ORF75*	gp41	81878	83113	411	-	71	79.521	80	54.397	73	55.627	104	31.104	47	27.749
76	ORF76*	ac81	83061	83843	260	-	72	77.67	81	53.604	74	65.263	103	46.409	48	41.085	106	22
77	ORF77	TLP-20	83653	84561	302	-	73	45.484	82	34.074	75	55.172
78	ORF78*	pif8	84530	87058	842	+	74	59.466	83	39.236	76	43.853	101	30.798	84	31.721	35	29
79	ORF79	cg30	87145	87801	218	-	75	43.284	88	32.5	77	34.921
80	ORF80*	vp39 capsid	87952	88941	329	-	76	87.195	89	42.157	78	46.128	96	27.241	89	26.699	24	26
81	ORF81*	lef4	88940	90436	498	+	77	64.898	90	43.902	79	47.423	95	31.369	62	25.714	96	23
82	ORF82	ring finger protein	90608	91018	136	-	78	52.672
83	ORF83*	p33	91189	91947	252	-	79	77.778	92	50.193	80	56.917	93	35.06	24	29.148	13	26
84	ORF84*	p18	91946	92422	158	+	80	82.803	93	48.276	81	65.359	92	31.613	25	30
85	ORF85*	ODV-e25	92419	93114	231	+	81	80.952	94	42.661	82	56.303	91	46.552			95	31
86	ORF86*	helicase	93353	97090	1245	-	82	76.077	95	40.223	84	47.303	90	26.083	61	33.445	90	22
87	ORF87*	pif4	97047	97565	172	+	83	87.117	96	53.012	85	65.294	89	39.683	60	31.387	89	29
88	ORF88	chtBD2	97661	97927	88	-	84	40.23	150	34.831	83	32.692					74	35.354
89	ORF89*	38K protein	98456	99019	187	-	85	77.301	98	45.57	86	50.61	88	41.975	59	31.959	88	24
90	ORF90*	lef5	98912	99739	275	+	86	83.453	99	51.698	87	50.489	87	41.634	58	30.769
91	ORF91*	p6.9	99733	99939	68	-	87		100		88		86		57
92	ORF92*	BV/ODV-C42	100056	101189	377	-	88	78.851	101	39.523	89	43.081	85	23.373	35	21
93	ORF93	p12	101407	101790	127	-	89	59.398	102	25.333	90	32.468					73	21.97
94	ORF94*	p48/p45	101780	102961	393	-	90	81.425	103	43.005	91	52.658	83	35.062	33	20.132
95	ORF95	vp80	103091	105418	775	+	91	41.258	104	28.571	92	33.582
96	ORF96*	pif7	105508	105678	56	+	92	69.767	110	32	93	48.214
97	ORF97*	ODV-ec43	105705	106775	356	+	93	86.236	109	44.643	94	56.233	55	32.099	70	24.912	69	21
98	ORF98	pif9	106884	107141	85	+	94	81.176	108	39.437	95	47.143
99	ORF99	dUTPase	107443	107907	154	+	95	62.59
100	ORF100	ac113	108067	109116	349	-	96	57.955	113	32.941							35	29.36
101	ORF101	chaB-3	109274	109609	111	+					52	30.909
102	ORF102	orf102	109789	110874	361	+	97	34.586
103	ORF103	Bro-e	110914	111393	159	+	137	56.41	2	25.243	60	48.413
104	ORF104	P13	111441	112247	268	+					97	60.569	47	43.511
105	ORF105	thymidylate kinase	112402	113460	352	+	98	52.422					16	35.417
106	ORF106	iap-2_3	113563	114237	224	+	99	46.117	71	20.909	62	25.991	94	25.877	17	26.263	59	25.128
107	ORF107	ac106	114305	115033	242	-	100	73.016	106	64.286	101	61.497	52	35.349	32	21.795
108	ORF108	pagr	115251	116990	579	-	101	46.206			100	26.415
109	ORF109*	pif3	117097	117777	226	-	102	65.829	115	54.938	98	56.962	35	42.5	69	33.333	46	38
110	ORF110	orf110	117823	118368	181	-	103	53.425
111	ORF111	HE65	118519	119235	238	+			105	37.906	61	30.088
112	ORF112	sod	119470	119934	154	+	104	89.542	31	66.443	106	64.667	59	56.911
113	ORF113	orf113	120059	120643	194	-
114	ORF114	ac117	120812	121132	106	+	105	64.706	117	31.683	110	57.143
115	ORF115	orf115	121305	121853	182	-
116	ORF116	calyx/pep	122081	123052	323	-	106	79.937	131	28.514	120	44.578	22	22.984
117	ORF117	ac19	123192	123572	126	-	109	55.932	19	32.895	115	31.667
118	ORF118	ac18	123659	124858	399	+	110	57.107	18	26.768
119	ORF119*	Alk-exo	125022	126263	413	+	111	57.317	133	37.905	114	42.217	125	34.45	31	28.62
120	ORF120	orf120	126571	127329	252	-	112	49.804
121	ORF121	fgf	127716	128768	350	+	113	36.877	32	26.531	113	23.345	140	28.571
122	ORF122	orf122	128876	129172	98	-	114	44.706
123	ORF123*	pif1	129234	130829	531	-	115	68.363	119	54.582	111	46.139	75	35.907	79	31.993	29	31
124	ORF124	orf124	131149	131490	113	+	117	58.667			117a	35
125	ORF125*	lef2	131498	132199	233	+	118	64.593	6	38.889	117	41.494	41	27.397	57	35.135	25	23
126	ORF126	PKIP	132370	132918	182	+	119	66.857	24	24.088	130	33.918
127	ORF127	orf127	133028	133396	122	-	120	57.798
128	ORF128*	pif2	133645	134793	382	+	121	82.199	22	62.434	132	70.38	48	48.138	55	48.404	38	48
129	ORF129	orf129	134975	135712	245	+	116	20.93
130	ORF130	p43	135994	137247	417	+	124	41.481
131	ORF131	p24	137558	138319	253	+	125	70.161	129	37.553	118	52.066	71	32	75	25.385
132	ORF132	Rr1	138506	140926	806	+	126	80.902					127	24.599
133	ORF133	38.7K protein	141042	142346	434	-	127	44.773	13	44.144	123	27.692
134	ORF134*	lef1	142456	143196	246	-	128	64.348	14	39.485	124	47.162	74	34.034	68	28.125	45	23
135	ORF135	orf135	143344	143709	121	+	129	57.143
136	ORF136	egt	144056	145645	529	+	130	68.852	15	54.717	126	47.368	141	55
137	ORF137	orf137	145935	146636	233	+	131	47.639			127	22.785
138	ORF138	ac17	146984	147514	176	+	132	51.656	17	35.87	128	37.013
139	ORF139	peptidase MA superfamily	147835	150822	995	-	133	53.947			129	29.277
140	ORF140	F protein	151099	153183	694	+	134	69.429	23	22.064	133	38.124	31	26.198
141	ORF141	ODV-e66	153347	155341	664	+	135	79.556	46	43.206	96	59.048	37	43.077
142	ORF142	Rr2	155541	156560	339	-	136	84.071
143	ORF143	Bro-f	156889	157848	319	-	137	55.152	2	71.429	60	44.444					108	26.5
144	ORF144	Bro-g	158211	158969	252	-	137	84.274			60	61.176
145	ORF145	Bro-h	159155	159439	94	-	137	87.879			59	57.576
146	ORF146	Bro-i	159527	159712	61	-	137	45.283			60	50.847
147	ORF147	Bro-j	159723	160442	239	-	137	62.857	2	29.762	59	72.951
148	ORF148	gp16	160533	160820	95	-	138	81.053	130	32.632	119	28.571
149	ORF149	ldl35	161152	161610	152	+	139	52.593			68	28.226
* core gene
